# Supplementary material for: High effects of climate oscillations on population diversity and structure of endangered Myricaria laxiflora
Source: Front Plant Sci. 2024 Feb 28;15:1338711. doi: 10.3389/fpls.2024.1338711 (PMC10933041; doi:10.3389/fpls.2024.1338711)
Supplement: Supplementary file 1 [file Table_1.xlsx]

## Sheet: Sheet1
Supplementary Table 1 The primers of the polymerase chain reactions
Primer	Base sequence (5' to 3')
ITS4	TCC TCC GCT TAT TGA TAT GC
ITS5	GGA AGG AGA AGT CGT AAC AAG G
psbA	GTTA TGCA TGAA CGTA ATGC TC
trnH	CGCG CATG GTGG ATTC ACAA ATC
trnL	CGA AAT CGG TAG ACG CTA CG
trnF	ATT TGA ACT GGT GAC ACG AG
rps16-f	GTG GTA GAA AGC AAC GTG CGA CTT
rps16-r	TCG GGA TCG AAC ATC AAT TGC AAC
rpl16-F71	GCT ATG CTT AGT GTG TGA CTC GTT G
rpl16-R1661	CGT ACC CAT ATT TTT CCA CCA CGA C
rpl16-R1516	CCC TTC ATT CTT CCT CTA TGT TG
