# Supplementary material for: High effects of climate oscillations on population diversity and structure of endangered Myricaria laxiflora
Source: Front Plant Sci. 2024 Feb 28;15:1338711. doi: 10.3389/fpls.2024.1338711 (PMC10933041; doi:10.3389/fpls.2024.1338711)
Supplement: Supplementary file 2 [file Table_2.xlsx]

## Sheet: Sheet1
Supplementary Table 2 Genetic diversity and genetic differentiation of nuclear gene (ITS) and chloroplast genes (trnL-F, psbA-trnH, rps16 and rpl16) for M. laxiflora.
Gene	Populations	Populations	Hs	Gst	GammaSt	Nst	Fst
ITS	MLZ	MWH	0	1	0	0	0
	MLZ	MXZ	0	1	0	0	0
	MLZ	MYB	0	1	0	0	0
	MLZ	MYD	0	1	1	1	1
	MLZ	MYZ	0.59504	0.17936	0.23636	0.49099	0.49091
	MLZ	MZJ	0.28444	0.57219	0.44	0.70339	0.7037
	MWH	MXZ	0	1	0	0	0
	MWH	MYB	0	1	0	0	0
	MWH	MYD	0	1	1	1	1
	MWH	MYZ	0.72727	0.15696	0.15152	0.49099	0.49091
	MWH	MZJ	0.35556	0.45578	0.31429	0.70339	0.7037
	MXZ	MYB	0	1	0	0	0
	MXZ	MYD	0	1	1	1	1
	MXZ	MYZ	0.38503	0.26322	0.35597	0.49099	0.49091
	MXZ	MZJ	0.17778	0.69811	0.57895	0.70339	0.7037
	MYB	MYD	0	1	1	1	1
	MYB	MYZ	0.46753	0.22753	0.311	0.49099	0.49091
	MYB	MZJ	0.2188	0.65592	0.53103	0.70339	0.7037
	MYD	MYZ	0.38503	0.26322	0.35597	0.49099	0.49091
	MYD	MZJ	0.17778	0.05882	0.11111	0.11111	0.11111
	MYZ	MZJ	0.55235	0.13204	0.11988	0.13101	0.13131
trnL-F	MWH	MZJ	0.25	0.59288	0.78659	0.94123	0.94118
	MWH	MYZ	0.6	0.38462	0.38028	0.65248	0.65263
	MWH	MYD	0.53333	0.34426	0.50244	0.84271	0.84259
	MWH	MYB	0.61818	0.29313	0.35369	0.75869	0.75862
	MWH	MXZ	0.31818	0.4534	0.48667	0.85714	0.85714
	MWH	MLZ	0.78571	0.26758	0.47222	0.79143	0.79121
	MZJ	MYZ	0.39	-0.00879	0.1075	0.02004	0.02
	MZJ	MYD	0.4119	-0.00438	0.05	-0.00558	-0.00556
	MZJ	MYB	0.47091	-0.00105	0.03145	-0.03093	-0.03077
	MZJ	MXZ	0.29261	-0.02019	0.04386	7e-05	0
	MZJ	MLZ	0.51786	0.26466	0.30233	0.38769	0.38776
	MYZ	MYD	0.55556	-0.0244	0.1044	0.03653	0.03623
	MYZ	MYB	0.61259	-0.0197	0.07485	0.00385	0.00348
	MYZ	MXZ	0.3987	-0.00893	0.0678	-0.0319	-0.032
	MYZ	MLZ	0.71143	0.1355	0.19832	0.20959	0.20952
	MYD	MYB	0.57825	-0.02675	0.02364	-0.05238	-0.05241
	MYD	MXZ	0.4138	-0.02082	0.05203	0.00792	0.00775
	MYD	MLZ	0.6415	0.15588	0.25153	0.3186	0.31848
	MYB	MXZ	0.46029	0.00172	0.03474	-0.02401	-0.024
	MYB	MLZ	0.68519	0.1289	0.20914	0.27241	0.27224
	MXZ	MLZ	0.49351	0.24745	0.27443	0.35243	0.35238
	MXZ	MLZ	0.49351	0.24745	0.27443	0.35243	0.35238
psbA-trnH	MZJ	MYZ	0.76037	0.04378	0.12027	0.12964	0.12944
	MZJ	MYD	0.64185	-0.05206	0.0039	-0.10919	-0.1092
	MZJ	MYB	0.61815	0.23488	0.39182	0.50968	0.50915
	MZJ	MXZ	0.71296	0.16971	0.19922	0.26202	0.2624
	MZJ	MLZ	0.70665	0.16853	0.24524	0.3052	0.30492
	MYZ	MYD	0.75556	0.0409	0.11959	0.12639	0.12626
	MYZ	MYB	0.73333	0.05579	0.18442	0.23525	0.23489
	MYZ	MXZ	0.82222	0.01661	0.04673	-0.01241	-0.0119
	MYZ	MLZ	0.83197	0.01463	0.08165	0.04692	0.04662
	MYD	MYB	0.62222	0.23288	0.39706	0.52105	0.52047
	MYD	MXZ	0.71111	0.16883	0.2	0.25881	0.25926
	MYD	MLZ	0.70499	0.16642	0.24405	0.3032	0.30296
	MYB	MXZ	0.68889	0.008	0.10383	0.09832	0.09791
	MYB	MLZ	0.67959	0.00583	0.08688	0.03838	0.03852
	MXZ	MLZ	0.78118	-0.01975	0.03051	-0.05762	-0.05764
rps16	MZJ	MYZ	0.47	0.32454	0.39471	0.45019	0.45
	MZJ	MYD	0.79143	-0.02566	0.10458	0.04162	0.04133
	MZJ	MYB	0.51429	0.02687	0.20978	0.20267	0.20241
	MZJ	MXZ	0.59857	0.22943	0.37894	0.43927	0.43889
	MZJ	MLZ	0.86667	0.07143	0.21393	0.22377	0.22295
	MZJ	MWH	0.8	-0.02513	0.1938	0.12132	0.12
	MYZ	MYD	0.51786	0.31765	0.41573	0.52842	0.52834
	MYZ	MYB	0.26623	0.57752	0.69069	0.78881	0.78873
	MYZ	MXZ	0.35714	-0.01911	0.06667	6e-05	0
	MYZ	MLZ	0.52333	0.09645	0.33621	0.37677	0.37647
	MYZ	MWH	0.25	0.26267	0.54327	0.38131	0.38095
	MYD	MYB	0.55844	0.03146	0.0997	0.0701	0.07018
	MYD	MXZ	0.625	0.23077	0.3886	0.49702	0.4968
	MYD	MLZ	0.84476	0.07624	0.1903	0.19887	0.19857
	MYD	MWH	0.78571	0.00108	0.17151	0.03086	0.03008
	MYB	MXZ	0.38312	0.44963	0.60095	0.71808	0.71795
	MYB	MLZ	0.57355	0.23792	0.18961	0.17008	0.17059
	MYB	MWH	0.28571	-0.00599	0.33705	0.00022	0
	MXZ	MLZ	0.6519	0.0377	0.30449	0.34381	0.3434
	MXZ	MWH	0.46429	0.17098	0.46721	0.36413	0.36364
	MLZ	MWH	0.93333	0.05198	0.22078	0.14817	0.14737
rpl16	MZJ	MYZ	0.9593	-0.01758	0.08097	0.05267	0.05252
	MZJ	MYD	0.93741	0.01038	0.05708	0.00351	0.00341
	MZJ	MYB	0.95433	0.01064	0.15141	0.17717	0.17622
	MZJ	MXZ	0.93741	0.03301	0.10423	0.09079	0.09124
	MZJ	MLZ	0.96049	0.03807	0.12749	0.14546	0.14487
	MYZ	MYD	0.93864	0.00959	0.13003	0.13382	0.13274
	MYZ	MYB	0.95887	0.0125	0.13712	0.12121	0.12083
	MYZ	MXZ	0.93864	0.03081	0.2324	0.30376	0.30381
	MYZ	MLZ	0.96939	0.03002	0.14583	0.06361	0.06374
	MYD	MYB	0.93155	0.02646	0.19391	0.23695	0.23528
	MYD	MXZ	0.91667	0.04348	0.13019	0.13349	0.13419
	MYD	MLZ	0.92708	0.04255	0.147	0.15995	0.15893
	MYB	MXZ	0.93155	0.03434	0.24818	0.3285	0.32759
	MYB	MLZ	0.96032	0.02855	0.17659	0.14427	0.14384
	MXZ	MLZ	0.92708	0.04255	0.19358	0.29918	0.29881
