# Supplementary material for: High effects of climate oscillations on population diversity and structure of endangered Myricaria laxiflora
Source: Front Plant Sci. 2024 Feb 28;15:1338711. doi: 10.3389/fpls.2024.1338711 (PMC10933041; doi:10.3389/fpls.2024.1338711)
Supplement: Supplementary file 3 [file Table_3.xlsx]

## Sheet: Sheet1
Supplementary Table 3 The nucleotide diversity (Pi) of chloroplast genes (trnL-F, psbA-trnH, rps16 and rpl16) in all M. laxiflora populations.
Gene	MYB	MXZ	MLZ	MYZ	MYD	MZJ
trnL-F	0.00151	0.00079	0.00161	0.00261	0.0009	0.0003
psbA-trnH	0.00234	0.00933	0.00813	0.0088	0.00348	0.00337
rps16	0.00036	0.00064	0.00307	0.00032	0.00203	0.00366
rpl16	0.00583	0.01023	0.00592	0.00409	0.00699	0.00741
