# Supplementary material for: High effects of climate oscillations on population diversity and structure of endangered Myricaria laxiflora
Source: Front Plant Sci. 2024 Feb 28;15:1338711. doi: 10.3389/fpls.2024.1338711 (PMC10933041; doi:10.3389/fpls.2024.1338711)
Supplement: Supplementary file 4 [file Table_4.xlsx]

## Sheet: Sheet1
Supplementary Table 4 The estimates of relative high contributions of the environmental variables to the Maxent model
Period	Precipitation of Wettest Quarter（Bio 6）		Precipitation of Driest Month （Bio 14）
	Percent contribution	Permutation importance	Percent contribution	Permutation importance
LIG	37.3	0	2.8	1.5
LGM	17.2	48	38.1	3
Present	2	50.8	36.9	0
